# Supplementary material for: Effect of Fermentation Conditions on Functional Quality of Napa Cabbage Kimchi
Source: Foods. 2025 Aug 15;14(16):2826. doi: 10.3390/foods14162826 (PMC12385461; doi:10.3390/foods14162826)
Supplement: Supplementary file 1 [file foods-14-02826-s001.zip]

Archive with 1 entries (1 files):
- foods-3807629-supplementary.pdf
